# Supplementary material for: Newly listed firms’ M&A activities data and their VC-backing data
Source: Data Brief. 2016 Nov 9;9:906–8. doi: 10.1016/j.dib.2016.11.015 (PMC5109247; doi:10.1016/j.dib.2016.11.015)
Supplement: Supplementary file 2 — Supplementary material [file mmc2.zip]

Archive with 4 entries (2 files):
- Supplementary Excel 1/
- Supplementary Excel 1/Supplementary Excel 1/
- Supplementary Excel 1/Supplementary Excel 1/Supplementary Excel 1.xlsx
- Supplementary Excel 1/Supplementary Excel 1.xlsx
