# Supplementary material for: Newly listed firms’ M&A activities data and their VC-backing data
Source: Data Brief. 2016 Nov 9;9:906–8. doi: 10.1016/j.dib.2016.11.015 (PMC5109247; doi:10.1016/j.dib.2016.11.015)
Supplement: Supplementary file 2 — Supplementary material [file mmc2.zip › Supplementary Excel 1/Supplementary Excel 1/Supplementary Excel 1.xlsx]

## Sheet: Sheet1
Stockid	Year	MAnumber	MA	VCshare	VC	Indcode	Period
2275	2009	0	0	0	0	C2	0
2275	2010	0	0	0	0	C2	0
2275	2011	1	1	0	0	C2	0
2276	2009	0	0	0	0	C3	0
2276	2010	0	0	0	0	C3	0
2276	2011	0	0	0	0	C3	0
2277	2009	0	0	19.44	1	F	22.428
2277	2010	0	0	19.44	1	F	22.428
2277	2011	1	1	19.44	1	F	22.428
2278	2009	0	0	0	0	C3	0
2278	2010	0	0	0	0	C3	0
2278	2011	0	0	0	0	C3	0
2279	2009	0	0	0	0	I	0
2279	2010	0	0	0	0	I	0
2279	2011	1	1	0	0	I	0
2280	2009	1	1	0	0	I	0
2280	2010	1	1	0	0	I	0
2280	2011	1	1	0	0	I	0
2281	2009	0	0	5.5	1	C3	68
2281	2010	0	0	5.5	1	C3	68
2281	2011	0	0	5.5	1	C3	68
2282	2009	0	0	0	0	C4	0
2282	2010	2	1	0	0	C4	0
2282	2011	0	0	0	0	C3	0
2283	2009	0	0	0	0	C3	0
2283	2010	0	0	0	0	C3	0
2283	2011	0	0	0	0	C3	0
2284	2009	0	0	0	0	C3	0
2284	2010	2	1	0	0	C3	0
2284	2011	0	0	0	0	C3	0
2285	2009	0	0	5.91	1	K	28
2285	2010	2	1	5.91	1	K	28
2285	2011	2	1	5.91	1	K	28
2286	2009	0	0	0	0	C1	0
2286	2010	0	0	0	0	C1	0
2286	2011	0	0	0	0	C1	0
2287	2009	0	0	0	0	C2	0
2287	2010	0	0	0	0	C2	0
2287	2011	0	0	0	0	C2	0
2288	2009	0	0	15.64	1	C3	23.6989
2288	2010	0	0	15.64	1	C3	23.6989
2288	2011	2	1	15.64	1	C3	23.6989
2289	2009	0	0	5.46	1	C3	22
2289	2010	0	0	5.46	1	C3	22
2289	2011	0	0	5.46	1	C3	22
2290	2009	0	0	1.44	1	C4	29
2290	2010	0	0	1.44	1	C4	29
2290	2011	0	0	1.44	1	C4	29
2291	2009	0	0	7	1	C1	30
2291	2010	0	0	7	1	C1	30
2291	2011	0	0	7	1	C1	30
2292	2009	0	0	0	0	C2	0
2292	2010	1	1	0	0	C2	0
2292	2011	1	1	0	0	C2	0
2293	2009	1	1	0	0	C1	0
2293	2010	1	1	0	0	C1	0
2293	2011	0	0	0	0	C1	0
2294	2009	0	0	0	0	C2	0
2294	2010	0	0	0	0	C2	0
2294	2011	0	0	0	0	C2	0
2295	2009	0	0	1.9	1	C3	20
2295	2011	0	0	1.9	1	C3	20
2296	2009	0	0	0	0	I	0
2296	2010	0	0	0	0	I	0
2296	2011	1	1	0	0	I	0
2297	2009	0	0	28.97	1	C3	57.844
2297	2010	0	0	28.97	1	C3	57.844
2297	2011	0	0	28.97	1	C3	57.844
2298	2009	0	0	15.21	1	C3	30
2298	2010	0	0	15.21	1	C3	30
2298	2011	0	0	15.21	1	C3	30
2299	2009	0	0	12.5	1	A	30.56
2299	2010	0	0	12.5	1	A	30.56
2299	2011	0	0	12.5	1	A	30.56
2300	2009	0	0	0	0	C3	0
2300	2010	0	0	0	0	C3	0
2300	2011	1	1	0	0	C3	0
2301	2009	0	0	19.29	1	C2	28.5184
2301	2010	0	0	19.29	1	C2	28.5184
2301	2011	0	0	19.29	1	C2	28.5184
2302	2009	0	0	0	0	C3	0
2302	2010	0	0	0	0	C3	0
2302	2011	1	1	0	0	C3	0
2303	2009	0	0	0	0	C2	0
2303	2010	0	0	0	0	C2	0
2303	2011	0	0	0	0	C2	0
2304	2009	0	0	2.19	1	C1	83
2304	2010	1	1	2.19	1	C1	83
2305	2009	0	0	0	0	K	0
2305	2010	1	1	0	0	K	0
2305	2011	0	0	0	0	K	0
2306	2009	0	0	0	0	H	0
2306	2010	0	0	0	0	H	0
2306	2011	1	1	0	0	H	0
2307	2009	0	0	0	0	E	0
2307	2010	0	0	0	0	E	0
2307	2011	1	1	0	0	E	0
2308	2009	0	0	7	1	C3	26
2308	2010	0	0	7	1	C3	26
2308	2011	0	0	7	1	C3	26
2309	2009	0	0	12.54	1	C3	29
2309	2010	1	1	12.54	1	C3	29
2309	2011	1	1	12.54	1	C3	29
2310	2009	0	0	0	0	E	0
2310	2010	1	1	0	0	E	0
2310	2011	0	0	0	0	E	0
2311	2009	1	1	11.89	1	C1	35
2311	2010	2	1	11.89	1	C1	35
2311	2011	0	0	11.89	1	C1	35
2312	2009	0	0	14.38	1	C3	30
2312	2010	0	0	14.38	1	C3	30
2312	2011	0	0	14.38	1	C3	30
2313	2009	0	0	15	1	C3	73
2313	2010	0	0	15	1	C3	73
2313	2011	1	1	15	1	C3	73
2314	2009	0	0	0	0	C3	0
2314	2010	0	0	0	0	C3	0
2314	2011	1	1	0	0	C3	0
2315	2009	0	0	10.8	1	I	28
2315	2010	0	0	10.8	1	I	28
2315	2011	0	0	10.8	1	I	28
2316	2009	0	0	7	1	I	38
2316	2010	1	1	7	1	I	38
2316	2011	0	0	7	1	I	38
2317	2009	0	0	0	0	C2	0
2317	2010	0	0	0	0	C2	0
2317	2011	0	0	0	0	C2	0
2318	2009	0	0	0	0	C3	0
2318	2010	1	1	0	0	C3	0
2318	2011	0	0	0	0	C3	0
2319	2009	0	0	0	0	C2	0
2319	2010	0	0	0	0	C2	0
2319	2011	0	0	0	0	C2	0
2320	2009	0	0	0	0	G	0
2320	2010	0	0	0	0	G	0
2320	2011	1	1	0	0	G	0
2321	2009	0	0	0	0	A	0
2321	2010	0	0	0	0	A	0
2321	2011	0	0	0	0	A	0
2322	2009	0	0	5	1	C3	30
2322	2010	1	1	5	1	C3	30
2322	2011	0	0	5	1	C3	30
2323	2009	0	0	0	0	C3	0
2323	2010	0	0	0	0	C3	0
2323	2011	0	0	0	0	C3	0
2324	2009	0	0	0	0	C2	0
2324	2010	0	0	0	0	C2	0
2324	2011	0	0	0	0	C2	0
2325	2009	0	0	2	1	E	29
2325	2010	0	0	2	1	E	29
2325	2011	0	0	2	1	E	29
2326	2009	0	0	0	0	C2	0
2326	2010	0	0	0	0	C2	0
2326	2011	1	1	0	0	C2	0
2327	2009	0	0	0	0	C1	0
2327	2010	0	0	0	0	C1	0
2327	2011	0	0	0	0	C1	0
2328	2009	0	0	0	0	C3	0
2328	2010	1	1	0	0	C3	0
2328	2011	0	0	0	0	C3	0
2329	2010	1	1	1.5	1	C1	56
2329	2011	0	0	1.5	1	C1	56
2329	2012	0	0	1.5	1	C1	56
2330	2010	1	1	0	0	C1	0
2330	2011	1	1	0	0	C1	0
2330	2012	1	1	0	0	C1	0
2331	2010	0	0	0	0	I	0
2331	2011	1	1	0	0	I	0
2331	2012	0	0	0	0	I	0
2332	2010	0	0	0.8	1	C2	98
2332	2011	1	1	0.8	1	C2	98
2332	2012	0	0	0.8	1	C2	98
2333	2011	0	0	0	0	C3	0
2333	2012	0	0	0	0	C3	0
2334	2010	0	0	0	0	C3	0
2334	2011	0	0	0	0	C3	0
2334	2012	0	0	0	0	C3	0
2335	2010	0	0	0	0	C3	0
2335	2011	0	0	0	0	C3	0
2335	2012	0	0	0	0	C3	0
2336	2010	0	0	0	0	F	0
2336	2011	0	0	0	0	F	0
2336	2012	0	0	0	0	F	0
2337	2010	0	0	0	0	C3	0
2337	2011	0	0	0	0	C3	0
2337	2012	0	0	0	0	C3	0
2338	2010	0	0	0	0	C4	0
2338	2011	0	0	0	0	C4	0
2338	2012	0	0	0	0	C4	0
2340	2010	0	0	39.48	1	B	36.482
2340	2011	0	0	39.48	1	B	36.482
2340	2012	2	1	39.48	1	C4	36.482
2341	2010	0	0	5.54	1	C2	28
2341	2011	0	0	5.54	1	C2	28
2341	2012	1	1	5.54	1	C2	28
2342	2010	1	1	0	0	C4	0
2342	2011	1	1	0	0	C4	0
2342	2012	0	0	0	0	C3	0
2343	2010	0	0	0	0	C2	0
2343	2011	3	1	0	0	C2	0
2343	2012	1	1	0	0	C2	0
2344	2010	3	1	0	0	S	0
2344	2011	0	0	0	0	F	0
2344	2012	2	1	0	0	L	0
2345	2010	0	0	0	0	C4	0
2345	2011	1	1	0	0	C4	0
2345	2012	0	0	0	0	C4	0
2346	2010	0	0	0	0	C3	0
2346	2011	0	0	0	0	C3	0
2346	2012	0	0	0	0	C3	0
2347	2010	0	0	0	0	C3	0
2347	2011	2	1	0	0	C3	0
2347	2012	0	0	0	0	C3	0
2348	2010	0	0	0	0	C2	0
2348	2012	0	0	0	0	C2	0
2349	2010	0	0	0	0	C2	0
2349	2011	0	0	0	0	C2	0
2349	2012	2	1	0	0	C2	0
2350	2010	0	0	0	0	C3	0
2350	2011	0	0	0	0	C3	0
2350	2012	2	1	0	0	C3	0
2351	2010	1	1	0	0	C3	0
2351	2011	0	0	0	0	C3	0
2351	2012	1	1	0	0	C3	0
2352	2010	0	0	0	0	C3	0
2352	2011	0	0	0	0	C3	0
2352	2012	0	0	0	0	C3	0
2353	2010	2	1	0	0	B	0
2353	2011	1	1	0	0	B	0
2353	2012	1	1	0	0	C3	0
2354	2011	0	0	0	0	C2	0
2354	2012	0	0	0	0	C2	0
2355	2010	0	0	0	0	C3	0
2355	2011	0	0	0	0	C3	0
2355	2012	0	0	0	0	C3	0
2356	2010	0	0	0	0	C4	0
2356	2011	1	1	0	0	C4	0
2356	2012	0	0	0	0	C4	0
2357	2010	0	0	0	0	G	0
2357	2011	1	1	0	0	G	0
2357	2012	1	1	0	0	G	0
2358	2010	0	0	0	0	C3	0
2358	2011	1	1	0	0	C3	0
2358	2012	0	0	0	0	C3	0
2359	2010	0	0	9.4779	1	C3	34
2359	2011	0	0	9.4779	1	C3	34
2359	2012	0	0	9.4779	1	C3	34
2360	2010	0	0	0	0	C2	0
2360	2011	0	0	0	0	C2	0
2360	2012	0	0	0	0	C2	0
2361	2010	0	0	0	0	C2	0
2361	2011	0	0	0	0	C2	0
2361	2012	0	0	0	0	C2	0
2362	2010	0	0	25	1	I	84
2362	2012	0	0	25	1	C3	84
2363	2010	0	0	0	0	C3	0
2363	2011	0	0	0	0	C3	0
2363	2012	0	0	0	0	C3	0
2364	2010	0	0	10	1	C3	34
2364	2011	0	0	10	1	C3	34
2364	2012	1	1	10	1	C3	34
2365	2010	0	0	0	0	C2	0
2365	2011	0	0	0	0	C2	0
2365	2012	0	0	0	0	C2	0
2366	2011	0	0	0	0	C3	0
2366	2012	0	0	0	0	C3	0
2367	2010	0	0	9	1	C3	30
2367	2011	0	0	9	1	C3	30
2367	2012	0	0	9	1	C3	30
2368	2010	1	1	0	0	I	0
2368	2011	0	0	0	0	I	0
2368	2012	0	0	0	0	I	0
2369	2010	0	0	0	0	C3	0
2369	2011	0	0	0	0	C3	0
2369	2012	0	0	0	0	C3	0
2370	2010	0	0	0	0	C2	0
2370	2011	0	0	0	0	C2	0
2370	2012	1	1	0	0	C2	0
2371	2010	0	0	0	0	C3	0
2371	2011	1	1	0	0	C3	0
2371	2012	0	0	0	0	C3	0
2372	2010	0	0	0	0	C2	0
2372	2011	0	0	0	0	C2	0
2372	2012	0	0	0	0	C2	0
2373	2010	0	0	29	1	I	87
2373	2011	0	0	29	1	I	87
2373	2012	0	0	29	1	I	87
2374	2011	1	1	25	1	C3	30
2374	2012	0	0	25	1	C3	30
2375	2010	1	1	6.33	1	E	27
2375	2011	2	1	6.33	1	E	27
2375	2012	1	1	6.33	1	E	27
2376	2010	0	0	16.98	1	C3	63
2376	2011	0	0	16.98	1	C3	63
2376	2012	0	0	16.98	1	C3	63
2377	2010	0	0	0	0	C2	0
2377	2011	0	0	0	0	C2	0
2377	2012	0	0	0	0	C2	0
2378	2010	0	0	1.44	1	C3	29
2378	2011	0	0	1.44	1	C3	29
2378	2012	0	0	1.44	1	C3	29
2379	2010	0	0	12.07	1	C3	30
2379	2011	0	0	12.07	1	C3	30
2379	2012	0	0	12.07	1	C3	30
2380	2010	0	0	0	0	C3	0
2380	2011	0	0	0	0	C3	0
2380	2012	0	0	0	0	C3	0
2381	2010	0	0	13.793	1	C2	30
2381	2011	0	0	13.793	1	C2	30
2381	2012	0	0	13.793	1	C2	30
2382	2010	0	0	0	0	C2	0
2382	2011	0	0	0	0	C2	0
2382	2012	0	0	0	0	C2	0
2383	2010	0	0	0	0	C3	0
2383	2011	0	0	0	0	C3	0
2383	2012	0	0	0	0	C3	0
2384	2010	1	1	6.75	1	C3	32
2384	2011	0	0	6.75	1	C3	32
2384	2012	0	0	6.75	1	L	32
2385	2010	0	0	0	0	C1	0
2385	2011	0	0	0	0	C1	0
2385	2012	0	0	0	0	C1	0
2386	2010	0	0	0	0	C2	0
2386	2011	1	1	0	0	C2	0
2386	2012	2	1	0	0	C2	0
2387	2010	0	0	0	0	C1	0
2387	2011	0	0	0	0	C1	0
2387	2012	0	0	0	0	C1	0
2388	2010	0	0	0	0	C3	0
2388	2011	0	0	0	0	C3	0
2388	2012	0	0	0	0	C3	0
2389	2010	0	0	0	0	C3	0
2389	2011	0	0	0	0	C3	0
2389	2012	1	1	0	0	C3	0
2390	2010	0	0	0	0	C2	0
2390	2011	0	0	0	0	C2	0
2390	2012	1	1	0	0	C2	0
2391	2010	0	0	0	0	C2	0
2391	2011	0	0	0	0	C2	0
2391	2012	1	1	0	0	C2	0
2392	2010	1	1	5.8	1	C3	29
2392	2011	0	0	5.8	1	C3	29
2392	2012	0	0	5.8	1	C3	29
2393	2010	1	1	0	0	C2	0
2393	2011	0	0	0	0	C2	0
2393	2012	0	0	0	0	C2	0
2394	2010	0	0	0	0	C1	0
2394	2011	0	0	0	0	C1	0
2394	2012	0	0	0	0	C1	0
2395	2010	0	0	0	0	C2	0
2395	2011	0	0	0	0	C2	0
2395	2012	0	0	0	0	C2	0
2396	2010	0	0	25	1	C3	63
2396	2011	0	0	25	1	C3	63
2396	2012	0	0	25	1	C3	63
2397	2010	0	0	0	0	C1	0
2397	2011	0	0	0	0	C1	0
2397	2012	0	0	0	0	C1	0
2398	2010	3	1	0	0	C4	0
2398	2011	1	1	0	0	L	0
2398	2012	0	0	0	0	M	0
2399	2010	0	0	12.5	1	C2	32
2399	2011	1	1	12.5	1	C2	32
2399	2012	1	1	12.5	1	C2	32
2400	2010	0	0	0	0	L	0
2400	2011	1	1	0	0	L	0
2400	2012	0	0	0	0	L	0
2401	2010	0	0	4.76	1	I	29
2401	2011	0	0	4.76	1	I	29
2401	2012	0	0	4.76	1	I	29
2402	2010	0	0	46.2	1	C3	72.9091
2402	2011	0	0	46.2	1	C3	72.9091
2402	2012	0	0	46.2	1	C3	72.9091
2403	2010	0	0	15	1	C3	33
2403	2011	0	0	15	1	C3	33
2403	2012	0	0	15	1	C3	33
2404	2010	1	1	0	0	C1	0
2404	2011	0	0	0	0	C1	0
2404	2012	0	0	0	0	C1	0
2405	2010	0	0	0	0	I	0
2405	2011	2	1	0	0	I	0
2405	2012	1	1	0	0	I	0
2406	2010	0	0	3.93	1	C3	29
2406	2011	0	0	3.93	1	C3	29
2406	2012	1	1	3.93	1	C3	29
2407	2010	1	1	20.04	1	C2	38.0389
2407	2011	1	1	20.04	1	C2	38.0389
2407	2012	0	0	20.04	1	C2	38.0389
2408	2010	1	1	0	0	C2	0
2408	2011	0	0	0	0	C2	0
2408	2012	0	0	0	0	C2	0
2409	2010	0	0	0	0	C2	0
2409	2011	0	0	0	0	C2	0
2409	2012	0	0	0	0	C2	0
2410	2010	1	1	0	0	I	0
2410	2011	1	1	0	0	I	0
2410	2012	0	0	0	0	I	0
2411	2010	0	0	0	0	C2	0
2411	2012	0	0	0	0	C2	0
2412	2010	0	0	0	0	C2	0
2412	2011	0	0	0	0	C2	0
2412	2012	0	0	0	0	C2	0
2413	2010	0	0	0	0	C3	0
2413	2011	0	0	0	0	C3	0
2413	2012	0	0	0	0	C3	0
2414	2010	0	0	0	0	C3	0
2414	2011	0	0	0	0	C3	0
2414	2012	0	0	0	0	C3	0
2415	2010	0	0	0	0	C3	0
2415	2011	2	1	0	0	C3	0
2415	2012	1	1	0	0	C3	0
2416	2010	0	0	0	0	I	0
2416	2011	0	0	0	0	F	0
2416	2012	0	0	0	0	F	0
2417	2010	0	0	0	0	C3	0
2417	2011	0	0	0	0	C3	0
2417	2012	0	0	0	0	C3	0
2418	2010	0	0	35.83	1	C3	43
2418	2011	0	0	35.83	1	C3	43
2418	2012	0	0	35.83	1	C3	43
2419	2010	0	0	0	0	F	0
2419	2011	2	1	0	0	F	0
2419	2012	0	0	0	0	F	0
2420	2010	0	0	0	0	C2	0
2420	2012	0	0	0	0	C2	0
2421	2010	1	1	10.2755	1	I	117
2421	2011	0	0	10.2755	1	I	117
2421	2012	2	1	10.2755	1	I	117
2422	2010	2	1	1.63	1	C2	27
2422	2011	3	1	1.63	1	C2	27
2422	2012	2	1	1.63	1	C2	27
2423	2012	0	0	0	0	C3	0
2424	2010	0	0	0	0	C2	0
2424	2011	4	1	0	0	C2	0
2424	2012	3	1	0	0	C2	0
2425	2010	0	0	0	0	C1	0
2425	2011	1	1	0	0	C1	0
2425	2012	0	0	0	0	C1	0
2426	2011	0	0	8.69	1	C3	28
2426	2012	1	1	8.69	1	C3	28
2427	2010	0	0	0	0	C2	0
2427	2011	0	0	0	0	C2	0
2427	2012	1	1	0	0	C2	0
2428	2010	0	0	9.61	1	C3	31
2428	2011	2	1	9.61	1	C3	31
2428	2012	0	0	9.61	1	C3	31
2429	2010	0	0	12.9817	1	C3	35
2429	2011	0	0	12.9817	1	C3	35
2429	2012	0	0	12.9817	1	C3	35
2430	2010	2	1	0	0	C3	0
2430	2011	0	0	0	0	C3	0
2430	2012	0	0	0	0	C3	0
2431	2010	0	0	0	0	E	0
2431	2011	0	0	0	0	E	0
2431	2012	1	1	0	0	E	0
2432	2010	0	0	11.28	1	C3	36
2432	2011	0	0	11.28	1	C3	36
2432	2012	0	0	11.28	1	C3	36
2433	2010	1	1	0	0	C2	0
2433	2011	1	1	0	0	C2	0
2433	2012	0	0	0	0	C2	0
2434	2010	1	1	0	0	C3	0
2434	2011	0	0	0	0	C3	0
2434	2012	1	1	0	0	C3	0
2435	2010	0	0	5.56	1	C3	30
2435	2011	0	0	5.56	1	C3	30
2435	2012	0	0	5.56	1	C3	30
2436	2010	1	1	5.96	1	C3	21
2436	2011	0	0	5.96	1	C3	21
2436	2012	0	0	5.96	1	C3	21
2437	2010	0	0	12	1	C2	27
2437	2011	1	1	12	1	C2	27
2437	2012	0	0	12	1	C2	27
2438	2010	0	0	0	0	C3	0
2438	2011	0	0	0	0	C3	0
2438	2012	0	0	0	0	C3	0
2439	2010	0	0	21.43	1	I	28
2439	2011	0	0	21.43	1	I	28
2439	2012	1	1	21.43	1	I	28
2440	2010	0	0	0	0	C2	0
2440	2011	1	1	0	0	C2	0
2440	2012	1	1	0	0	C2	0
2441	2010	0	0	8.05	1	F	23
2441	2011	1	1	8.05	1	F	23
2441	2012	1	1	8.05	1	F	23
2442	2010	1	1	0	0	C2	0
2442	2011	0	0	0	0	C2	0
2442	2012	0	0	0	0	C2	0
2443	2010	0	0	3	1	C3	34
2443	2011	0	0	3	1	C3	34
2443	2012	0	0	3	1	C3	34
2444	2010	0	0	0	0	C3	0
2444	2011	2	1	0	0	C3	0
2444	2012	0	0	0	0	C3	0
2445	2010	0	0	0	0	C3	0
2445	2011	1	1	0	0	C3	0
2445	2012	0	0	0	0	C3	0
2446	2010	0	0	0	0	C3	0
2446	2012	0	0	0	0	C3	0
2447	2011	0	0	0	0	A	0
2447	2012	0	0	0	0	A	0
2448	2010	0	0	0	0	C3	0
2448	2011	0	0	0	0	C3	0
2448	2012	0	0	0	0	C3	0
2449	2010	0	0	11	1	C3	43
2449	2011	0	0	11	1	C3	43
2449	2012	1	1	11	1	C3	43
2450	2010	0	0	21.826	1	C2	33.3723
2450	2011	0	0	21.826	1	C2	33.3723
2450	2012	0	0	21.826	1	C2	33.3723
2451	2010	0	0	0	0	C3	0
2451	2012	0	0	0	0	C3	0
2452	2010	0	0	0	0	C3	0
2452	2011	1	1	0	0	C3	0
2452	2012	1	1	0	0	C3	0
2453	2010	0	0	14	1	C2	40.245
2453	2011	2	1	14	1	C2	40.245
2453	2012	1	1	14	1	C2	40.245
2454	2011	0	0	0	0	C3	0
2454	2012	0	0	0	0	C3	0
2455	2010	0	0	10.64	1	C2	37
2455	2011	0	0	10.64	1	C2	37
2455	2012	0	0	10.64	1	C2	37
2456	2010	0	0	24.09	1	C3	45
2456	2011	0	0	24.09	1	C3	45
2456	2012	0	0	24.09	1	C3	45
2457	2010	0	0	0.96	1	C3	17
2457	2011	0	0	0.96	1	C3	17
2457	2012	0	0	0.96	1	C3	17
2458	2010	0	0	0	0	A	0
2458	2011	0	0	0	0	A	0
2458	2012	0	0	0	0	A	0
2459	2010	1	1	1.62	1	C3	29
2459	2011	3	1	1.62	1	C3	29
2459	2012	1	1	1.62	1	C3	29
2460	2010	1	1	13.25	1	C3	38
2460	2011	1	1	13.25	1	C3	38
2460	2012	1	1	13.25	1	C3	38
2461	2010	0	0	0	0	C1	0
2461	2011	0	0	0	0	C1	0
2461	2012	0	0	0	0	C1	0
2462	2010	0	0	20.96	1	F	117
2462	2011	0	0	20.96	1	F	117
2462	2012	0	0	20.96	1	F	117
2463	2010	0	0	3	1	C3	26
2463	2011	1	1	3	1	C3	26
2463	2012	0	0	3	1	C3	26
2464	2010	0	0	0	0	C2	0
2464	2011	0	0	0	0	C2	0
2464	2012	0	0	0	0	C2	0
2465	2010	0	0	0	0	C3	0
2465	2011	5	1	0	0	C3	0
2465	2012	1	1	0	0	C3	0
2466	2010	0	0	0	0	C2	0
2466	2011	0	0	0	0	C2	0
2466	2012	2	1	0	0	C2	0
2467	2010	0	0	0	0	I	0
2467	2011	0	0	0	0	I	0
2467	2012	2	1	0	0	I	0
2468	2010	0	0	0	0	C3	0
2468	2011	0	0	0	0	C3	0
2468	2012	1	1	0	0	C3	0
2469	2010	1	1	0	0	L	0
2469	2011	0	0	0	0	L	0
2469	2012	1	1	0	0	M	0
2470	2010	0	0	0	0	C2	0
2470	2011	0	0	0	0	C2	0
2470	2012	0	0	0	0	C2	0
2471	2010	0	0	0	0	C3	0
2471	2011	0	0	0	0	C3	0
2471	2012	3	1	0	0	C3	0
2472	2010	0	0	11.26	1	C3	34
2472	2011	0	0	11.26	1	C3	34
2472	2012	0	0	11.26	1	C3	34
2473	2010	0	0	4	1	C3	16
2473	2011	0	0	4	1	C3	16
2473	2012	0	0	4	1	C3	16
2474	2010	0	0	0	0	I	0
2474	2011	0	0	0	0	I	0
2474	2012	0	0	0	0	I	0
2475	2010	1	1	0	0	C3	0
2475	2011	3	1	0	0	C3	0
2475	2012	2	1	0	0	C3	0
2476	2010	0	0	18.89	1	C2	61.8793
2476	2011	0	0	18.89	1	C2	61.8793
2476	2012	0	0	18.89	1	C2	61.8793
2477	2010	0	0	0	0	A	0
2477	2011	1	1	0	0	A	0
2477	2012	1	1	0	0	A	0
2478	2010	0	0	0	0	C3	0
2478	2011	0	0	0	0	C3	0
2478	2012	0	0	0	0	C3	0
2479	2010	0	0	0	0	D	0
2479	2011	0	0	0	0	D	0
2479	2012	1	1	0	0	D	0
2480	2010	0	0	1.43	1	C3	33
2480	2011	0	0	1.43	1	C3	33
2480	2012	0	0	1.43	1	C3	33
2481	2010	0	0	0	0	C1	0
2481	2011	0	0	0	0	C1	0
2481	2012	0	0	0	0	C1	0
2482	2010	0	0	9	1	E	28
2482	2011	0	0	9	1	E	28
2482	2012	2	1	9	1	E	28
2483	2010	0	0	30	1	C4	12
2483	2011	0	0	30	1	C4	12
2483	2012	0	0	30	1	C3	12
2484	2010	0	0	0	0	C3	0
2484	2011	0	0	0	0	C3	0
2484	2012	0	0	0	0	C3	0
2485	2010	0	0	0	0	C1	0
2485	2011	0	0	0	0	C1	0
2485	2012	0	0	0	0	C1	0
2486	2010	0	0	7.51	1	C1	38
2486	2011	0	0	7.51	1	C1	38
2486	2012	0	0	7.51	1	C1	38
2487	2010	0	0	26.01	1	C3	14
2487	2011	0	0	26.01	1	C3	14
2487	2012	0	0	26.01	1	C3	14
2488	2010	1	1	8.89	1	C3	11
2488	2011	0	0	8.89	1	C3	11
2488	2012	0	0	8.89	1	C3	11
2489	2010	0	0	6.67	1	C2	13.4858
2489	2011	1	1	6.67	1	C2	13.4858
2489	2012	0	0	6.67	1	C2	13.4858
2490	2010	0	0	0	0	C3	0
2490	2011	0	0	0	0	C3	0
2490	2012	0	0	0	0	C3	0
2491	2010	0	0	5.48	1	C3	13
2491	2011	0	0	5.48	1	C3	13
2491	2012	0	0	5.48	1	C3	13
2492	2010	0	0	7	1	G	36
2492	2011	1	1	7	1	G	36
2492	2012	0	0	7	1	G	36
2493	2010	0	0	0	0	C2	0
2493	2011	0	0	0	0	C2	0
2493	2012	0	0	0	0	C2	0
2494	2010	0	0	0	0	C1	0
2494	2011	0	0	0	0	C1	0
2494	2012	0	0	0	0	C1	0
2495	2010	0	0	6.41	1	C1	18
2495	2011	0	0	6.41	1	C1	18
2495	2012	0	0	6.41	1	C1	18
2496	2010	0	0	16.5	1	C2	28.8788
2496	2011	0	0	16.5	1	C2	28.8788
2496	2012	0	0	16.5	1	C2	28.8788
2497	2010	0	0	0	0	C2	0
2497	2011	2	1	0	0	C2	0
2497	2012	1	1	0	0	C2	0
2498	2010	0	0	0	0	C3	0
2498	2011	0	0	0	0	C3	0
2498	2012	2	1	0	0	C3	0
2499	2010	0	0	0	0	C3	0
2499	2011	0	0	0	0	C3	0
2499	2012	1	1	0	0	C3	0
2501	2010	0	0	28.57	1	C3	28.5625
2501	2011	0	0	28.57	1	C3	28.5625
2501	2012	0	0	28.57	1	C3	28.5625
2502	2010	0	0	0	0	C2	0
2502	2011	0	0	0	0	C2	0
2502	2012	0	0	0	0	C2	0
2503	2010	0	0	0	0	F	0
2503	2011	0	0	0	0	F	0
2503	2012	0	0	0	0	C1	0
2504	2010	0	0	25.51	1	C3	59
2504	2011	0	0	25.51	1	C3	59
2504	2012	1	1	25.51	1	C3	59
2505	2010	0	0	34.9	1	A	15.6043
2505	2011	0	0	34.9	1	A	15.6043
2505	2012	0	0	34.9	1	A	15.6043
2506	2010	0	0	10.93	1	C3	30.3907
2506	2011	3	1	10.93	1	C3	30.3907
2506	2012	1	1	10.93	1	C3	30.3907
2507	2010	0	0	0	0	C1	0
2507	2011	0	0	0	0	C1	0
2507	2012	0	0	0	0	C1	0
2508	2010	0	0	0	0	C3	0
2508	2011	0	0	0	0	C3	0
2508	2012	0	0	0	0	C3	0
2509	2010	0	0	6.67	1	C3	17
2509	2011	0	0	6.67	1	C3	17
2509	2012	1	1	6.67	1	C3	17
2510	2010	0	0	12.3	1	C3	31.1219
2510	2011	0	0	12.3	1	C3	31.1219
2510	2012	1	1	12.3	1	C3	31.1219
2511	2010	0	0	0	0	C2	0
2511	2011	0	0	0	0	C2	0
2511	2012	0	0	0	0	C2	0
2512	2010	0	0	4.78	1	C3	15
2512	2011	2	1	4.78	1	C3	15
2512	2012	1	1	4.78	1	C3	15
2513	2010	0	0	18.41	1	C2	36.258
2513	2011	0	0	18.41	1	C2	36.258
2513	2012	0	0	18.41	1	C2	36.258
2514	2011	0	0	0	0	C3	0
2514	2012	0	0	0	0	C3	0
2515	2011	0	0	0	0	C1	0
2515	2012	0	0	0	0	C1	0
2516	2010	0	0	15.781	1	C1	38
2516	2011	1	1	15.781	1	C1	38
2516	2012	0	0	15.781	1	C1	38
2517	2010	0	0	0	0	C1	0
2517	2011	0	0	0	0	C1	0
2517	2012	0	0	0	0	C1	0
2518	2010	0	0	0	0	C3	0
2518	2011	1	1	0	0	C3	0
2518	2012	0	0	0	0	C3	0
2519	2010	0	0	0	0	C3	0
2519	2011	0	0	0	0	C3	0
2519	2012	1	1	0	0	C3	0
2520	2010	0	0	0	0	C3	0
2520	2011	0	0	0	0	C3	0
2520	2012	0	0	0	0	C3	0
2521	2010	0	0	7.14	1	C2	32
2521	2011	0	0	7.14	1	C2	32
2521	2012	0	0	7.14	1	C2	32
2522	2010	0	0	4	1	C2	29
2522	2011	0	0	4	1	C2	29
2522	2012	0	0	4	1	C2	29
2523	2010	0	0	10.56	1	C3	47
2523	2011	0	0	10.56	1	C3	47
2523	2012	0	0	10.56	1	C3	47
2524	2010	0	0	0	0	C3	0
2524	2011	0	0	0	0	C3	0
2524	2012	0	0	0	0	E	0
2526	2010	0	0	7.4	1	C3	31
2526	2011	1	1	7.4	1	C3	31
2526	2012	0	0	7.4	1	C3	31
2527	2010	0	0	0.6	1	C3	32
2527	2011	1	1	0.6	1	C3	32
2527	2012	2	1	0.6	1	C3	32
2528	2010	0	0	0	0	C3	0
2528	2011	1	1	0	0	C3	0
2528	2012	0	0	0	0	C3	0
2529	2010	0	0	21.4648	1	C3	44.372
2529	2011	0	0	21.4648	1	C3	44.372
2529	2012	0	0	21.4648	1	C3	44.372
2530	2011	1	1	11.67	1	C3	40
2530	2012	0	0	11.67	1	C3	40
2531	2011	0	0	3.42	1	C3	12.5731
2531	2012	2	1	3.42	1	C3	12.5731
2532	2011	1	1	0	0	C3	0
2532	2012	2	1	0	0	C3	0
2533	2011	1	1	26.67	1	C3	35
2533	2012	0	0	26.67	1	C3	35
2534	2011	1	1	0	0	C3	0
2534	2012	0	0	0	0	C3	0
2534	2013	0	0	0	0	C3	0
2535	2011	0	0	0	0	C3	0
2535	2012	0	0	0	0	C3	0
2535	2013	0	0	0	0	C3	0
2536	2011	1	1	0	0	C3	0
2536	2012	1	1	0	0	C3	0
2536	2013	0	0	0	0	C3	0
2537	2011	1	1	0	0	C3	0
2537	2012	1	1	0	0	C3	0
2537	2013	1	1	0	0	C3	0
2538	2011	0	0	20	1	C2	41
2538	2012	0	0	20	1	C2	41
2538	2013	0	0	20	1	C2	41
2539	2011	1	1	5.62	1	C2	28
2539	2012	0	0	5.62	1	C2	28
2539	2013	1	1	5.62	1	C2	28
2540	2011	2	1	10.325	1	C3	39
2540	2012	0	0	10.325	1	C3	39
2540	2013	0	0	10.325	1	C3	39
2541	2011	0	0	0	0	C3	0
2541	2012	0	0	0	0	C3	0
2541	2013	0	0	0	0	C3	0
2542	2011	0	0	0	0	E	0
2542	2012	0	0	0	0	E	0
2542	2013	0	0	0	0	E	0
2543	2011	0	0	0	0	C3	0
2543	2012	0	0	0	0	C3	0
2543	2013	0	0	0	0	C3	0
2544	2011	0	0	32	1	I	100
2544	2012	0	0	32	1	I	100
2544	2013	0	0	32	1	I	100
2545	2011	0	0	0	0	C3	0
2545	2012	0	0	0	0	C3	0
2545	2013	2	1	0	0	C3	0
2546	2011	1	1	0	0	C3	0
2546	2012	1	1	0	0	C3	0
2546	2013	0	0	0	0	C3	0
2547	2011	0	0	15.95	1	C3	24.9448
2547	2012	0	0	15.95	1	C3	24.9448
2547	2013	0	0	15.95	1	C3	24.9448
2548	2011	1	1	0	0	C1	0
2548	2012	2	1	0	0	C1	0
2548	2013	1	1	0	0	C1	0
2549	2011	0	0	0	0	C4	0
2549	2012	0	0	0	0	C4	0
2549	2013	0	0	0	0	C4	0
2550	2011	0	0	0	0	C2	0
2550	2012	0	0	0	0	C2	0
2550	2013	0	0	0	0	C2	0
2551	2011	0	0	24.73	1	C3	29.0954
2551	2012	0	0	24.73	1	C3	29.0954
2551	2013	1	1	24.73	1	C3	29.0954
2552	2011	0	0	0	0	C3	0
2552	2012	0	0	0	0	C3	0
2553	2011	0	0	0	0	C3	0
2553	2012	0	0	0	0	C3	0
2553	2013	0	0	0	0	C3	0
2554	2011	0	0	14	1	B	29
2554	2012	1	1	14	1	B	29
2554	2013	1	1	14	1	B	29
2555	2011	0	0	17.9	1	C3	15
2555	2012	0	0	17.9	1	C3	15
2555	2013	1	1	17.9	1	C3	15
2556	2011	4	1	0	0	F	0
2556	2012	5	1	0	0	F	0
2556	2013	0	0	0	0	F	0
2557	2011	0	0	0	0	C1	0
2557	2012	0	0	0	0	C1	0
2557	2013	1	1	0	0	C1	0
2558	2011	0	0	0	0	L	0
2558	2012	0	0	0	0	N	0
2558	2013	0	0	0	0	N	0
2559	2011	0	0	18.73	1	C3	39
2559	2012	0	0	18.73	1	C3	39
2559	2013	0	0	18.73	1	C3	39
2560	2011	0	0	0	0	C3	0
2560	2012	0	0	0	0	C3	0
2560	2013	1	1	0	0	C3	0
2561	2011	0	0	0	0	F	0
2561	2012	0	0	0	0	F	0
2561	2013	0	0	0	0	F	0
2562	2011	0	0	0	0	C2	0
2562	2012	0	0	0	0	C2	0
2562	2013	0	0	0	0	C2	0
2563	2011	0	0	0	0	F	0
2563	2012	1	1	0	0	C1	0
2563	2013	1	1	0	0	C1	0
2564	2011	1	1	17.69	1	C3	22.0107
2564	2012	2	1	17.69	1	C3	22.0107
2564	2013	0	0	17.69	1	C3	22.0107
2565	2011	1	1	34.99	1	C2	37.6282
2565	2012	1	1	34.99	1	C2	37.6282
2565	2013	2	1	34.99	1	C2	37.6282
2566	2011	0	0	0	0	C2	0
2566	2012	0	0	0	0	C2	0
2566	2013	0	0	0	0	C2	0
2567	2011	1	1	34.16	1	C1	70.4537
2567	2012	3	1	34.16	1	C1	70.4537
2567	2013	1	1	34.16	1	C1	70.4537
2568	2011	0	0	0	0	C2	0
2568	2012	0	0	0	0	C2	0
2568	2013	0	0	0	0	C2	0
2569	2011	0	0	0	0	C1	0
2569	2012	0	0	0	0	C1	0
2569	2013	0	0	0	0	C1	0
2570	2011	0	0	33.26	1	C1	23.9038
2570	2012	0	0	33.26	1	C1	23.9038
2570	2013	1	1	33.26	1	C1	23.9038
2571	2011	0	0	10.78	1	C3	19
2571	2012	0	0	10.78	1	C3	19
2571	2013	0	0	10.78	1	C3	19
2572	2011	0	0	13.75	1	C2	16
2572	2012	2	1	13.75	1	C2	16
2572	2013	0	0	13.75	1	C2	16
2573	2011	0	0	0	0	O	0
2573	2012	0	0	0	0	N	0
2573	2013	0	0	0	0	N	0
2574	2011	0	0	0	0	C4	0
2574	2012	0	0	0	0	C4	0
2574	2013	0	0	0	0	C4	0
2575	2011	0	0	0	0	C2	0
2575	2012	1	1	0	0	C2	0
2575	2013	0	0	0	0	C2	0
2576	2011	0	0	13.957	1	C3	29.6656
2576	2012	0	0	13.957	1	C3	29.6656
2576	2013	0	0	13.957	1	C3	29.6656
2577	2011	0	0	5	1	C3	13
2577	2012	0	0	5	1	C3	13
2577	2013	0	0	5	1	C3	13
2578	2012	0	0	9.32	1	C3	13
2578	2013	0	0	9.32	1	C3	13
2579	2011	0	0	17.1	1	C3	38
2579	2012	0	0	17.1	1	C3	38
2579	2013	0	0	17.1	1	C3	38
2580	2011	0	0	20.96	1	C3	18.103
2580	2012	0	0	20.96	1	C3	18.103
2580	2013	0	0	20.96	1	C3	18.103
2581	2011	0	0	0	0	C2	0
2581	2012	0	0	0	0	C2	0
2581	2013	0	0	0	0	C2	0
2582	2011	0	0	13.6592	1	C1	30
2582	2012	0	0	13.6592	1	C1	30
2582	2013	0	0	13.6592	1	C1	30
2583	2011	0	0	0	0	C3	0
2583	2012	2	1	0	0	C3	0
2583	2013	1	1	0	0	C3	0
2584	2011	0	0	6.75	1	C2	35
2584	2012	2	1	6.75	1	C2	35
2584	2013	1	1	6.75	1	C2	35
2585	2011	0	0	3.85	1	C2	12
2585	2012	0	0	3.85	1	C2	12
2585	2013	0	0	3.85	1	C2	12
2586	2011	0	0	0	0	E	0
2586	2012	0	0	0	0	E	0
2586	2013	0	0	0	0	E	0
2587	2011	0	0	0	0	C3	0
2587	2012	0	0	0	0	C3	0
2587	2013	0	0	0	0	C3	0
2588	2011	0	0	6.15	1	C2	39
2588	2012	0	0	6.15	1	C2	39
2588	2013	0	0	6.15	1	C2	39
2589	2011	4	1	24.73	1	F	22
2589	2012	0	0	24.73	1	F	22
2589	2013	0	0	24.73	1	F	22
2590	2011	0	0	0	0	C3	0
2590	2012	0	0	0	0	C3	0
2590	2013	0	0	0	0	C3	0
2591	2011	0	0	5.84	1	C3	15
2591	2012	1	1	5.84	1	C2	15
2591	2013	0	0	5.84	1	C2	15
2592	2011	0	0	0	0	C3	0
2592	2013	0	0	0	0	C3	0
2593	2011	0	0	2.2	1	C3	14
2593	2012	0	0	2.2	1	C3	14
2593	2013	0	0	2.2	1	C3	14
2594	2011	0	0	0	0	C4	0
2594	2012	0	0	0	0	C3	0
2594	2013	0	0	0	0	C3	0
2595	2011	0	0	0	0	C3	0
2595	2012	0	0	0	0	C3	0
2595	2013	0	0	0	0	C3	0
2596	2011	0	0	22.9	1	C3	19
2596	2012	0	0	22.9	1	C3	19
2596	2013	0	0	22.9	1	C3	19
2597	2011	0	0	12.7	1	C2	13
2597	2012	0	0	12.7	1	C2	13
2597	2013	0	0	12.7	1	C2	13
2598	2011	0	0	13.79	1	C3	26
2598	2012	0	0	13.79	1	C3	26
2598	2013	0	0	13.79	1	C3	26
2599	2011	0	0	0	0	C2	0
2599	2012	0	0	0	0	C2	0
2600	2011	1	1	20.14	1	C3	14
2600	2012	2	1	20.14	1	C3	14
2600	2013	2	1	20.14	1	C3	14
2601	2011	0	0	22.6	1	C2	44.2646
2601	2012	1	1	22.6	1	C2	44.2646
2601	2013	1	1	22.6	1	C2	44.2646
2602	2011	0	0	0	0	C3	0
2602	2012	0	0	0	0	C3	0
2602	2013	0	0	0	0	C3	0
2603	2011	0	0	0	0	C2	0
2603	2012	0	0	0	0	C2	0
2603	2013	0	0	0	0	C2	0
2604	2011	0	0	26.61	1	C1	82.8189
2604	2012	0	0	26.61	1	C1	82.8189
2604	2013	1	1	26.61	1	C1	82.8189
2605	2011	0	0	0	0	C2	0
2605	2012	0	0	0	0	C2	0
2605	2013	0	0	0	0	C2	0
2606	2011	0	0	0	0	C3	0
2606	2012	0	0	0	0	C3	0
2606	2013	0	0	0	0	C3	0
2607	2011	0	0	12.91	1	F	44
2607	2012	1	1	12.91	1	F	44
2607	2013	1	1	12.91	1	F	44
2608	2011	0	0	0	0	C3	0
2608	2012	0	0	0	0	C3	0
2608	2013	0	0	0	0	C3	0
2609	2011	0	0	0	0	I	0
2609	2012	0	0	0	0	I	0
2609	2013	0	0	0	0	I	0
2610	2011	0	0	35.84	1	C4	20.93
2610	2012	1	1	35.84	1	C4	20.93
2610	2013	0	0	35.84	1	C4	20.93
2611	2011	0	0	12.8901	1	C3	15
2611	2012	0	0	12.8901	1	C3	15
2611	2013	1	1	12.8901	1	C3	15
2612	2011	0	0	5.38	1	C1	13
2612	2012	0	0	5.38	1	C1	13
2612	2013	0	0	5.38	1	C1	13
2613	2011	0	0	3	1	C3	44
2613	2012	1	1	3	1	C3	44
2613	2013	0	0	3	1	C3	44
2614	2011	0	0	2.98	1	C3	9
2614	2012	0	0	2.98	1	C3	9
2614	2013	0	0	2.98	1	C3	9
2615	2011	0	0	0	0	C3	0
2615	2012	0	0	0	0	C3	0
2615	2013	0	0	0	0	C3	0
2616	2011	0	0	0	0	C3	0
2616	2012	0	0	0	0	C3	0
2616	2013	0	0	0	0	C3	0
2617	2011	0	0	0	0	C3	0
2617	2012	0	0	0	0	C3	0
2617	2013	2	1	0	0	C3	0
2618	2011	0	0	4.4	1	C3	39
2618	2012	0	0	4.4	1	C3	39
2618	2013	1	1	4.4	1	C3	39
2619	2011	0	0	9	1	C3	27
2619	2012	0	0	9	1	C3	27
2619	2013	0	0	9	1	C3	27
2620	2011	0	0	0	0	E	0
2620	2012	1	1	0	0	E	0
2620	2013	0	0	0	0	E	0
2621	2011	0	0	0	0	C3	0
2621	2012	0	0	0	0	C3	0
2621	2013	0	0	0	0	C3	0
2622	2011	0	0	0	0	C3	0
2622	2012	0	0	0	0	C3	0
2622	2013	2	1	0	0	C3	0
2623	2011	0	0	30	1	C3	54
2623	2012	0	0	30	1	C3	54
2623	2013	0	0	30	1	C3	54
2624	2011	0	0	0	0	C3	0
2624	2012	0	0	0	0	C3	0
2625	2011	0	0	6.2577	1	C3	19.9115
2625	2012	0	0	6.2577	1	C3	19.9115
2625	2013	0	0	6.2577	1	C3	19.9115
2626	2011	0	0	0	0	C1	0
2626	2012	0	0	0	0	C1	0
2626	2013	0	0	0	0	C1	0
2627	2011	0	0	20	1	G	33
2627	2012	2	1	20	1	G	33
2627	2013	1	1	20	1	G	33
2628	2011	0	0	0	0	E	0
2628	2012	1	1	0	0	E	0
2628	2013	0	0	0	0	E	0
2629	2011	0	0	0	0	B	0
2629	2012	0	0	0	0	B	0
2629	2013	0	0	0	0	B	0
2630	2011	0	0	14.11	1	C3	36.2998
2630	2012	0	0	14.11	1	C3	36.2998
2630	2013	0	0	14.11	1	C3	36.2998
2631	2011	0	0	0	0	C2	0
2631	2012	0	0	0	0	C2	0
2631	2013	0	0	0	0	C2	0
2632	2011	0	0	5	1	C2	14
2632	2012	0	0	5	1	C2	14
2632	2013	0	0	5	1	C2	14
2633	2011	0	0	4	1	C3	48
2633	2012	0	0	4	1	C3	48
2633	2013	0	0	4	1	C3	48
2634	2011	0	0	0	0	C1	0
2634	2012	0	0	0	0	C1	0
2635	2011	0	0	9.25	1	C3	20
2635	2012	0	0	9.25	1	C3	20
2635	2013	0	0	9.25	1	C3	20
2636	2011	0	0	7	1	C3	47
2636	2012	0	0	7	1	C3	47
2636	2013	0	0	7	1	C3	47
2637	2011	0	0	4.73	1	C2	54
2637	2012	1	1	4.73	1	C2	54
2637	2013	0	0	4.73	1	C2	54
2638	2011	0	0	26.52	1	C3	34.2458
2638	2012	1	1	26.52	1	C3	34.2458
2638	2013	0	0	26.52	1	C3	34.2458
2639	2011	0	0	4.32	1	C3	36
2639	2012	0	0	4.32	1	C3	36
2639	2013	1	1	4.32	1	C3	36
2640	2011	0	0	0	0	F	0
2640	2012	0	0	0	0	F	0
2640	2013	0	0	0	0	F	0
2641	2011	0	0	0	0	C2	0
2641	2012	1	1	0	0	C2	0
2641	2013	0	0	0	0	C2	0
2642	2011	0	0	0	0	I	0
2642	2012	1	1	0	0	I	0
2642	2013	2	1	0	0	I	0
2643	2011	0	0	3.03	1	C2	21
2643	2012	0	0	3.03	1	C2	21
2643	2013	0	0	3.03	1	C2	21
2644	2011	0	0	0	0	C2	0
2644	2012	0	0	0	0	C2	0
2645	2011	0	0	0	0	C3	0
2645	2012	0	0	0	0	C3	0
2645	2013	0	0	0	0	C3	0
2646	2011	0	0	5	1	C1	18
2646	2012	0	0	5	1	C1	18
2646	2013	0	0	5	1	C1	18
2647	2011	0	0	0	0	C3	0
2647	2012	1	1	0	0	C3	0
2647	2013	0	0	0	0	C3	0
2648	2011	0	0	0	0	C2	0
2648	2012	1	1	0	0	C2	0
2648	2013	0	0	0	0	C2	0
2649	2012	2	1	27.89	1	I	18
2649	2013	0	0	27.89	1	I	18
2649	2014	1	1	27.89	1	I	18
2650	2012	0	0	24.4714	1	C1	26.8074
2650	2013	2	1	24.4714	1	C1	26.8074
2650	2014	0	0	24.4714	1	C1	26.8074
2651	2012	0	0	0	0	C3	0
2651	2013	0	0	0	0	C3	0
2651	2014	0	0	0	0	C3	0
2652	2012	0	0	0	0	C3	0
2653	2012	0	0	5.7	1	C2	18.993
2653	2013	0	0	5.7	1	C2	18.993
2653	2014	0	0	5.7	1	C2	18.993
2654	2012	0	0	6.97	1	C3	15
2654	2013	0	0	6.97	1	C3	15
2654	2014	1	1	6.97	1	C3	15
2655	2012	0	0	14.6	1	C3	44
2655	2013	0	0	14.6	1	C3	44
2655	2014	0	0	14.6	1	C3	44
2656	2012	0	0	0	0	C1	0
2656	2013	0	0	0	0	C1	0
2656	2014	0	0	0	0	C1	0
2657	2012	0	0	18.44	1	I	20.3682
2657	2013	0	0	18.44	1	I	20.3682
2657	2014	1	1	18.44	1	I	20.3682
2658	2012	0	0	3	1	C4	18
2658	2013	0	0	3	1	C4	18
2658	2014	0	0	3	1	C4	18
2659	2012	0	0	9	1	E	21.3333
2659	2013	0	0	9	1	E	21.3333
2659	2014	0	0	9	1	E	21.3333
2660	2012	0	0	26.06	1	C3	34.3342
2660	2013	2	1	26.06	1	C3	34.3342
2660	2014	0	0	26.06	1	C3	34.3342
2661	2012	0	0	0	0	C1	0
2661	2013	0	0	0	0	C1	0
2661	2014	0	0	0	0	C1	0
2662	2012	1	1	0	0	C3	0
2662	2013	3	1	0	0	C3	0
2662	2014	1	1	0	0	C3	0
2663	2012	0	0	4.58	1	E	21
2663	2013	1	1	4.58	1	E	21
2663	2014	0	0	4.58	1	E	21
2664	2012	0	0	10	1	C3	20
2664	2013	0	0	10	1	C3	20
2664	2014	2	1	10	1	C3	20
2665	2012	0	0	8.79	1	C3	15
2665	2013	0	0	8.79	1	C3	15
2665	2014	2	1	8.79	1	C3	15
2666	2012	0	0	3.83	1	C2	46
2666	2013	1	1	3.83	1	C2	46
2666	2014	1	1	3.83	1	C2	46
2667	2012	0	0	15.65	1	C3	20
2667	2013	0	0	15.65	1	C3	20
2667	2014	0	0	15.65	1	C3	20
2668	2012	0	0	0	0	C3	0
2668	2013	0	0	0	0	C3	0
2668	2014	0	0	0	0	C3	0
2669	2012	0	0	14.85	1	C2	23
2669	2013	0	0	14.85	1	C2	23
2669	2014	0	0	14.85	1	C2	23
2670	2012	0	0	6.34	1	C3	20
2670	2013	0	0	6.34	1	C3	20
2670	2014	0	0	6.34	1	C3	20
2671	2012	0	0	0	0	C3	0
2671	2013	0	0	0	0	C3	0
2672	2012	4	1	0	0	N	0
2672	2013	1	1	0	0	N	0
2672	2014	4	1	0	0	N	0
2674	2012	0	0	0	0	C1	0
2674	2013	0	0	0	0	C1	0
2674	2014	1	1	0	0	C1	0
2675	2012	0	0	0	0	C2	0
2675	2013	1	1	0	0	C2	0
2675	2014	0	0	0	0	C2	0
2676	2012	0	0	0	0	C2	0
2676	2013	0	0	0	0	C2	0
2676	2014	0	0	0	0	C2	0
2677	2012	0	0	0	0	C3	0
2677	2013	0	0	0	0	C3	0
2677	2014	0	0	0	0	C3	0
2678	2012	0	0	0	0	C2	0
2678	2013	0	0	0	0	C2	0
2678	2014	0	0	0	0	C2	0
2679	2012	0	0	0	0	A	0
2679	2013	0	0	0	0	A	0
2679	2014	1	1	0	0	A	0
2680	2012	0	0	0	0	C3	0
2680	2013	0	0	0	0	C3	0
2681	2012	0	0	0	0	C3	0
2681	2013	0	0	0	0	C3	0
2682	2012	1	1	0	0	G	0
2682	2013	0	0	0	0	G	0
2683	2012	0	0	11.2702	1	B	21
2683	2013	2	1	11.2702	1	B	21
2683	2014	0	0	11.2702	1	B	21
2684	2012	0	0	0	0	C3	0
2684	2013	1	1	0	0	C3	0
2684	2014	0	0	0	0	C3	0
2685	2012	0	0	30.425	1	C3	20
2685	2013	0	0	30.425	1	C3	20
2685	2014	0	0	30.425	1	C3	20
2686	2012	1	1	0	0	C3	0
2686	2013	0	0	0	0	C3	0
2686	2014	1	1	0	0	C3	0
2687	2012	0	0	0	0	C1	0
2687	2013	1	1	0	0	C1	0
2687	2014	0	0	0	0	C1	0
2688	2012	1	1	0	0	C2	0
2688	2013	0	0	0	0	C2	0
2688	2014	0	0	0	0	C2	0
2689	2012	0	0	0	0	C3	0
2689	2013	0	0	0	0	C3	0
2689	2014	0	0	0	0	C3	0
2690	2012	0	0	0	0	C3	0
2690	2013	0	0	0	0	C3	0
2690	2014	0	0	0	0	C3	0
2691	2012	0	0	3.33	1	C3	19
2691	2013	0	0	3.33	1	C3	19
2691	2014	0	0	3.33	1	C3	19
2692	2012	1	1	0	0	C3	0
2692	2013	1	1	0	0	C3	0
2692	2014	1	1	0	0	C3	0
2693	2012	0	0	23.74	1	C2	24
2693	2013	0	0	23.74	1	C2	24
2693	2014	0	0	23.74	1	C2	24
2694	2012	0	0	8.15	1	C2	27
2694	2013	2	1	8.15	1	C2	27
2694	2014	0	0	8.15	1	C2	27
2695	2012	0	0	11.83	1	C1	29.7236
2695	2013	0	0	11.83	1	C1	29.7236
2695	2014	0	0	11.83	1	C1	29.7236
2696	2012	1	1	13.7293	1	A	36.3761
2696	2013	2	1	13.7293	1	A	36.3761
2696	2014	1	1	13.7293	1	A	36.3761
2697	2012	0	0	18	1	F	29
2697	2013	0	0	18	1	F	29
2697	2014	0	0	18	1	F	29
2698	2012	0	0	0	0	C3	0
2698	2013	0	0	0	0	C3	0
2698	2014	1	1	0	0	C3	0
2699	2012	0	0	0	0	R	0
2699	2013	1	1	0	0	R	0
2699	2014	1	1	0	0	R	0
2700	2012	0	0	0	0	D	0
2700	2013	0	0	0	0	D	0
2701	2012	0	0	18.58	1	C3	41.8259
2701	2013	0	0	18.58	1	C3	41.8259
2701	2014	0	0	18.58	1	C3	41.8259
2702	2012	0	0	7.55	1	C1	50
2702	2013	1	1	7.55	1	C1	50
2702	2014	1	1	7.55	1	C1	50
2703	2012	0	0	0	0	C3	0
2703	2014	0	0	0	0	C3	0
300001	2009	0	0	3.33	1	C3	4
300001	2010	0	0	3.33	1	C3	4
300001	2011	1	1	3.33	1	C3	4
300002	2009	0	0	4.4352	1	I	4.00433
300002	2010	5	1	4.4352	1	I	4.00433
300002	2011	2	1	4.4352	1	I	4.00433
300003	2009	0	0	8.491	1	C3	32
300003	2010	2	1	8.491	1	C3	32
300003	2011	0	0	8.491	1	C3	32
300004	2009	0	0	5.93	1	C3	22
300004	2010	0	0	5.93	1	C3	22
300004	2011	0	0	5.93	1	C3	22
300005	2009	0	0	10.53	1	C2	21
300005	2010	0	0	10.53	1	C2	21
300005	2011	0	0	10.53	1	F	21
300006	2009	0	0	25.07	1	C2	31
300006	2010	1	1	25.07	1	C2	31
300006	2011	1	1	25.07	1	C2	31
300007	2009	0	0	0	0	C4	0
300007	2010	1	1	0	0	C4	0
300007	2011	0	0	0	0	C4	0
300008	2009	0	0	8	1	M	22
300008	2010	0	0	8	1	M	22
300008	2011	0	0	8	1	M	22
300009	2009	0	0	3.86	1	C2	51
300009	2010	1	1	3.86	1	C2	51
300009	2011	0	0	3.86	1	C2	51
300010	2009	0	0	4.62	1	I	22
300010	2011	0	0	4.62	1	I	22
300011	2009	0	0	6.38	1	C3	17.3574
300011	2010	0	0	6.38	1	C3	17.3574
300011	2011	0	0	6.38	1	C3	17.3574
300012	2009	0	0	0	0	M	0
300012	2010	0	0	0	0	M	0
300012	2011	0	0	0	0	M	0
300013	2009	0	0	5	1	G	22
300013	2010	1	1	5	1	G	22
300013	2011	0	0	5	1	G	22
300014	2009	0	0	8.98	1	C3	26
300014	2010	0	0	8.98	1	C3	26
300014	2011	0	0	8.98	1	C3	26
300015	2009	0	0	3	1	Q	26
300015	2010	8	1	3	1	Q	26
300015	2011	1	1	3	1	Q	26
300016	2009	0	0	37.37	1	C2	79.19
300016	2010	0	0	37.37	1	C2	79.19
300016	2011	0	0	37.37	1	C2	79.19
300017	2009	0	0	16.517	1	I	21.3301
300017	2010	0	0	16.517	1	I	21.3301
300017	2011	0	0	16.517	1	I	21.3301
300018	2009	0	0	7.5	1	C3	9
300018	2010	0	0	7.5	1	C3	9
300018	2011	0	0	7.5	1	C3	9
300019	2009	0	0	0	0	C2	0
300019	2010	0	0	0	0	C2	0
300019	2011	0	0	0	0	C2	0
300020	2009	0	0	21.6668	1	I	14.2692
300020	2010	0	0	21.6668	1	I	14.2692
300020	2011	2	1	21.6668	1	I	14.2692
300021	2009	0	0	0	0	C3	0
300021	2010	0	0	0	0	C3	0
300021	2011	0	0	0	0	C3	0
300022	2009	0	0	9.32	1	F	6
300022	2010	0	0	9.32	1	F	6
300022	2011	0	0	9.32	1	F	6
300023	2009	0	0	0	0	C3	0
300023	2011	0	0	0	0	C3	0
300024	2009	0	0	10.87	1	C3	16
300024	2010	0	0	10.87	1	C3	16
300024	2011	1	1	10.87	1	C3	16
300025	2009	0	0	0	0	I	0
300025	2010	2	1	0	0	I	0
300025	2011	0	0	0	0	I	0
300026	2009	0	0	0.3444	1	C2	14
300026	2010	0	0	0.3444	1	C2	14
300027	2009	0	0	0	0	R	0
300027	2010	4	1	0	0	R	0
300027	2011	0	0	0	0	R	0
300028	2009	0	0	11.81	1	C3	10.6859
300028	2010	1	1	11.81	1	C3	10.6859
300028	2011	0	0	11.81	1	C3	10.6859
300029	2009	0	0	0	0	C3	0
300029	2010	1	1	0	0	C3	0
300029	2011	1	1	0	0	C3	0
300030	2009	0	0	25.89	1	C3	24.6408
300030	2010	1	1	25.89	1	C3	24.6408
300030	2011	0	0	25.89	1	C3	24.6408
300031	2009	0	0	0	0	C2	0
300031	2010	0	0	0	0	C2	0
300031	2011	0	0	0	0	C2	0
300032	2009	0	0	6.54	1	C3	8
300032	2010	0	0	6.54	1	C3	8
300032	2011	0	0	6.54	1	C3	8
300033	2009	0	0	0	0	I	0
300033	2010	1	1	0	0	I	0
300033	2011	0	0	0	0	I	0
300034	2009	0	0	3.99	1	C3	6
300034	2010	0	0	3.99	1	C3	6
300034	2011	0	0	3.99	1	C3	6
300035	2009	0	0	6.52	1	C3	15
300035	2010	1	1	6.52	1	C3	15
300035	2011	0	0	6.52	1	C3	15
300036	2009	0	0	17.25	1	I	29
300036	2010	1	1	17.25	1	I	29
300036	2011	0	0	17.25	1	I	29
300037	2010	0	0	0	0	C2	0
300037	2011	0	0	0	0	C2	0
300037	2012	0	0	0	0	C2	0
300038	2010	0	0	16.38	1	C3	15.0641
300038	2011	0	0	16.38	1	C3	15.0641
300038	2012	2	1	16.38	1	C3	15.0641
300039	2010	0	0	0	0	C2	0
300039	2011	0	0	0	0	C2	0
300039	2012	0	0	0	0	C2	0
300040	2010	0	0	33.05	1	C3	68.7086
300040	2011	0	0	33.05	1	C3	68.7086
300040	2012	0	0	33.05	1	C3	68.7086
300041	2010	0	0	25.62	1	C2	62
300041	2011	0	0	25.62	1	C2	62
300041	2012	0	0	25.62	1	C2	62
300042	2010	0	0	0	0	I	0
300042	2011	0	0	0	0	I	0
300042	2012	0	0	0	0	C3	0
300043	2010	0	0	0	0	C2	0
300043	2011	0	0	0	0	C2	0
300043	2012	2	1	0	0	C2	0
300044	2010	1	1	11.764	1	I	20.9964
300044	2011	0	0	11.764	1	I	20.9964
300044	2012	0	0	11.764	1	I	20.9964
300045	2010	0	0	0	0	I	0
300045	2011	0	0	0	0	I	0
300045	2012	1	1	0	0	C3	0
300046	2010	0	0	0	0	C3	0
300046	2011	0	0	0	0	C3	0
300046	2012	0	0	0	0	C3	0
300047	2010	3	1	0	0	I	0
300047	2011	3	1	0	0	I	0
300047	2012	2	1	0	0	I	0
300048	2010	0	0	15	1	C3	12
300048	2011	1	1	15	1	C3	12
300048	2012	0	0	15	1	C3	12
300049	2010	0	0	25.27	1	C2	53
300049	2011	1	1	25.27	1	C2	53
300049	2012	0	0	25.27	1	C2	53
300050	2010	3	1	0	0	I	0
300050	2011	0	0	0	0	I	0
300050	2012	0	0	0	0	I	0
300051	2010	0	0	11.13	1	I	34
300051	2011	3	1	11.13	1	I	34
300051	2012	1	1	11.13	1	I	34
300052	2011	0	0	12	1	I	26
300052	2012	0	0	12	1	I	26
300053	2010	0	0	27.34	1	C3	32
300053	2011	0	0	27.34	1	C3	32
300053	2012	0	0	27.34	1	C3	32
300054	2010	0	0	21.135	1	C2	26
300054	2011	0	0	21.135	1	C2	26
300054	2012	1	1	21.135	1	C2	26
300055	2010	0	0	0	0	M	0
300055	2011	0	0	0	0	M	0
300055	2012	0	0	0	0	E	0
300056	2010	0	0	26.8	1	C3	16.391
300056	2011	0	0	26.8	1	C3	16.391
300056	2012	0	0	26.8	1	C3	16.391
300057	2010	1	1	0	0	C2	0
300057	2011	0	0	0	0	C2	0
300057	2012	0	0	0	0	C3	0
300058	2010	1	1	5.75	1	I	20
300058	2011	1	1	5.75	1	I	20
300058	2012	2	1	5.75	1	L	20
300059	2011	0	0	13.33	1	I	21.5011
300059	2012	0	0	13.33	1	I	21.5011
300061	2011	0	0	0	0	C4	0
300061	2012	0	0	0	0	C4	0
300062	2010	1	1	0	0	C3	0
300062	2011	0	0	0	0	C3	0
300062	2012	0	0	0	0	C3	0
300063	2010	0	0	0	0	C2	0
300063	2011	1	1	0	0	C2	0
300063	2012	2	1	0	0	C2	0
300064	2010	0	0	0	0	C3	0
300064	2011	0	0	0	0	C3	0
300064	2012	0	0	0	0	C3	0
300065	2010	0	0	17.53	1	I	46.3183
300065	2011	1	1	17.53	1	I	46.3183
300065	2012	0	0	17.53	1	C3	46.3183
300066	2011	1	1	6	1	C4	9
300066	2012	1	1	6	1	C4	9
300067	2010	0	0	0	0	C2	0
300067	2011	1	1	0	0	C2	0
300067	2012	1	1	0	0	C2	0
300068	2010	0	0	7.35	1	C3	28
300068	2011	4	1	7.35	1	C3	28
300068	2012	1	1	7.35	1	C3	28
300069	2010	0	0	0	0	C3	0
300069	2011	1	1	0	0	C3	0
300069	2012	0	0	0	0	C3	0
300070	2010	0	0	9.75	1	M	37.6923
300070	2011	1	1	9.75	1	M	37.6923
300070	2012	0	0	9.75	1	N	37.6923
300071	2010	0	0	0	0	I	0
300071	2011	0	0	0	0	I	0
300071	2012	0	0	0	0	L	0
300072	2010	0	0	0	0	C2	0
300072	2011	0	0	0	0	C2	0
300072	2012	0	0	0	0	C2	0
300073	2010	0	0	34.45	1	C3	29
300073	2012	0	0	34.45	1	C3	29
300074	2010	0	0	0	0	I	0
300074	2011	1	1	0	0	I	0
300074	2012	0	0	0	0	I	0
300075	2010	0	0	3.33	1	I	11
300075	2011	0	0	3.33	1	I	11
300075	2012	1	1	3.33	1	I	11
300076	2010	1	1	0	0	C3	0
300076	2011	0	0	0	0	C3	0
300076	2012	0	0	0	0	C3	0
300077	2010	0	0	9.3137	1	C3	16
300077	2011	0	0	9.3137	1	C3	16
300077	2012	1	1	9.3137	1	C3	16
300078	2010	1	1	0	0	C3	0
300078	2011	0	0	0	0	C3	0
300078	2012	0	0	0	0	C3	0
300079	2010	0	0	37.6711	1	C3	48.4072
300079	2011	0	0	37.6711	1	C3	48.4072
300079	2012	2	1	37.6711	1	C3	48.4072
300080	2010	0	0	2.38	1	C3	31
300080	2011	0	0	2.38	1	C3	31
300080	2012	0	0	2.38	1	C3	31
300081	2010	0	0	0	0	I	0
300081	2011	0	0	0	0	I	0
300081	2012	0	0	0	0	F	0
300082	2010	0	0	6.17	1	C2	16.0972
300082	2011	0	0	6.17	1	C2	16.0972
300082	2012	1	1	6.17	1	C2	16.0972
300083	2010	0	0	0	0	C3	0
300083	2011	0	0	0	0	C3	0
300083	2012	0	0	0	0	C3	0
300084	2010	1	1	0	0	B	0
300084	2011	0	0	0	0	B	0
300084	2012	1	1	0	0	B	0
300085	2010	0	0	0	0	I	0
300085	2011	0	0	0	0	I	0
300085	2012	0	0	0	0	I	0
300086	2010	0	0	10.35	1	C2	31
300086	2011	1	1	10.35	1	C2	31
300086	2012	0	0	10.35	1	C2	31
300087	2010	1	1	0	0	A	0
300087	2011	2	1	0	0	A	0
300087	2012	0	0	0	0	A	0
300088	2010	0	0	15.96	1	C3	48
300088	2011	0	0	15.96	1	C3	48
300088	2012	0	0	15.96	1	C3	48
300089	2010	0	0	18.94	1	C3	17.5533
300089	2011	0	0	18.94	1	C3	17.5533
300089	2012	0	0	18.94	1	C3	17.5533
300090	2010	1	1	26.69	1	C3	19.2971
300090	2011	1	1	26.69	1	C3	19.2971
300090	2012	2	1	26.69	1	C3	19.2971
300091	2010	0	0	0	0	C3	0
300091	2011	0	0	0	0	C3	0
300091	2012	0	0	0	0	C3	0
300092	2010	1	1	0	0	C3	0
300092	2011	0	0	0	0	C3	0
300092	2012	0	0	0	0	C3	0
300093	2010	0	0	25.28	1	C3	30.3952
300093	2011	0	0	25.28	1	C3	30.3952
300093	2012	0	0	25.28	1	C3	30.3952
300094	2010	0	0	10	1	A	33
300094	2011	0	0	10	1	A	33
300094	2012	1	1	10	1	A	33
300095	2010	0	0	13.05	1	C3	31
300095	2011	0	0	13.05	1	C3	31
300095	2012	0	0	13.05	1	C3	31
300096	2010	0	0	0	0	I	0
300096	2011	1	1	0	0	I	0
300096	2012	0	0	0	0	I	0
300097	2010	0	0	3	1	C3	28
300097	2011	0	0	3	1	C3	28
300097	2012	0	0	3	1	C3	28
300098	2010	0	0	0	0	C3	0
300098	2011	3	1	0	0	C3	0
300098	2012	0	0	0	0	C3	0
300099	2010	0	0	0	0	C3	0
300099	2011	0	0	0	0	C3	0
300099	2012	0	0	0	0	C3	0
300100	2010	0	0	10.86	1	C3	33
300100	2011	0	0	10.86	1	C3	33
300100	2012	0	0	10.86	1	C3	33
300101	2010	0	0	6.73	1	C3	27
300101	2011	0	0	6.73	1	C3	27
300101	2012	0	0	6.73	1	C3	27
300102	2010	0	0	20.56	1	C3	31
300102	2011	0	0	20.56	1	C3	31
300102	2012	0	0	20.56	1	C3	31
300103	2010	0	0	4.74	1	C3	14
300103	2011	0	0	4.74	1	C3	14
300103	2012	0	0	4.74	1	C3	14
300104	2010	0	0	10.73	1	I	25
300104	2011	0	0	10.73	1	I	25
300104	2012	0	0	10.73	1	I	25
300105	2010	0	0	0	0	C3	0
300105	2011	0	0	0	0	C3	0
300105	2012	0	0	0	0	C3	0
300106	2010	0	0	19.49	1	A	25
300106	2011	0	0	19.49	1	A	25
300106	2012	1	1	19.49	1	A	25
300107	2010	0	0	0	0	C2	0
300107	2011	0	0	0	0	C2	0
300107	2012	0	0	0	0	C2	0
300108	2010	0	0	0	0	C2	0
300108	2011	0	0	0	0	C2	0
300108	2012	0	0	0	0	C2	0
300109	2010	0	0	0	0	C2	0
300109	2011	0	0	0	0	C2	0
300109	2012	0	0	0	0	C2	0
300110	2010	0	0	21.88	1	C2	29.1444
300110	2011	0	0	21.88	1	C2	29.1444
300110	2012	1	1	21.88	1	C2	29.1444
300111	2010	0	0	0	0	C3	0
300111	2011	0	0	0	0	C3	0
300111	2012	0	0	0	0	C3	0
300112	2011	0	0	0	0	C4	0
300113	2010	0	0	0	0	I	0
300113	2011	0	0	0	0	I	0
300113	2012	1	1	0	0	I	0
300114	2010	0	0	0	0	C3	0
300114	2011	1	1	0	0	C3	0
300114	2012	1	1	0	0	C3	0
300115	2010	0	0	11.6279	1	C3	18.6001
300115	2011	1	1	11.6279	1	C3	18.6001
300115	2012	0	0	11.6279	1	C3	18.6001
300116	2010	0	0	0	0	C4	0
300116	2011	0	0	0	0	C4	0
300116	2012	1	1	0	0	C4	0
300117	2010	0	0	8.69	1	E	40
300117	2011	0	0	8.69	1	E	40
300117	2012	0	0	8.69	1	E	40
300118	2010	0	0	19.794	1	C3	25
300118	2011	0	0	19.794	1	C3	25
300118	2012	0	0	19.794	1	C3	25
300119	2010	0	0	7.62	1	C2	26
300119	2011	1	1	7.62	1	C2	26
300119	2012	4	1	7.62	1	C2	26
300120	2010	0	0	0	0	C3	0
300120	2011	0	0	0	0	C3	0
300120	2012	0	0	0	0	C3	0
300121	2010	0	0	0	0	C2	0
300121	2011	0	0	0	0	C2	0
300121	2012	0	0	0	0	C2	0
300122	2010	0	0	0	0	C2	0
300122	2011	1	1	0	0	C2	0
300122	2012	0	0	0	0	C2	0
300123	2010	0	0	21.7449	1	C3	14.1611
300123	2011	0	0	21.7449	1	C3	14.1611
300123	2012	0	0	21.7449	1	C3	14.1611
300124	2010	0	0	0	0	C3	0
300124	2011	0	0	0	0	C3	0
300124	2012	0	0	0	0	C3	0
300125	2010	0	0	19.88	1	M	13
300125	2011	0	0	19.88	1	M	13
300125	2012	1	1	19.88	1	M	13
300126	2010	0	0	4.99	1	C3	14
300126	2011	0	0	4.99	1	C3	14
300126	2012	0	0	4.99	1	C3	14
300127	2010	0	0	0	0	C3	0
300127	2011	0	0	0	0	C3	0
300127	2012	0	0	0	0	C3	0
300128	2010	0	0	29.5	1	C3	36
300128	2011	1	1	29.5	1	C3	36
300128	2012	1	1	29.5	1	C3	36
300129	2010	0	0	13.613	1	C3	33
300129	2011	0	0	13.613	1	C3	33
300129	2012	0	0	13.613	1	C3	33
300130	2010	0	0	4.631	1	C3	26.6364
300130	2011	0	0	4.631	1	C3	26.6364
300130	2012	1	1	4.631	1	C3	26.6364
300131	2010	0	0	2.93	1	C3	15
300131	2011	0	0	2.93	1	C3	15
300131	2012	1	1	2.93	1	C3	15
300132	2010	0	0	0	0	C2	0
300132	2011	1	1	0	0	C2	0
300132	2012	0	0	0	0	C2	0
300133	2010	0	0	15.01	1	R	15
300133	2011	1	1	15.01	1	R	15
300133	2012	0	0	15.01	1	R	15
300134	2010	0	0	8.95	1	C3	11
300134	2011	2	1	8.95	1	C3	11
300134	2012	2	1	8.95	1	C3	11
300135	2010	0	0	9.34	1	C2	38
300135	2011	0	0	9.34	1	C2	38
300135	2012	0	0	9.34	1	C2	38
300136	2010	0	0	17	1	C3	16
300136	2011	0	0	17	1	C3	16
300136	2012	1	1	17	1	C3	16
300137	2010	0	0	33.56	1	C4	24.5876
300137	2011	0	0	33.56	1	C4	24.5876
300137	2012	0	0	33.56	1	C4	24.5876
300138	2010	0	0	14.9725	1	C1	14
300138	2011	2	1	14.9725	1	C1	14
300138	2012	2	1	14.9725	1	C1	14
300139	2010	0	0	7.3	1	C3	34
300139	2011	0	0	7.3	1	C3	34
300139	2012	0	0	7.3	1	C3	34
300140	2010	0	0	0	0	C3	0
300140	2011	0	0	0	0	C3	0
300140	2012	0	0	0	0	C3	0
300141	2010	0	0	0	0	C3	0
300141	2011	0	0	0	0	C3	0
300141	2012	1	1	0	0	C3	0
300142	2010	0	0	15	1	C2	32
300142	2011	0	0	15	1	C2	32
300142	2012	1	1	15	1	C2	32
300143	2010	0	0	0	0	A	0
300143	2011	0	0	0	0	A	0
300143	2012	0	0	0	0	A	0
300144	2010	0	0	4.76	1	L	25
300144	2011	0	0	4.76	1	L	25
300144	2012	0	0	4.76	1	N	25
300145	2010	0	0	0	0	C3	0
300145	2011	0	0	0	0	C3	0
300145	2012	0	0	0	0	C3	0
300146	2010	0	0	0	0	C1	0
300146	2011	0	0	0	0	C1	0
300146	2012	1	1	0	0	C1	0
300147	2010	0	0	12.22	1	C2	21.7938
300147	2011	4	1	12.22	1	C2	21.7938
300147	2012	0	0	12.22	1	C2	21.7938
300148	2010	0	0	0	0	R	0
300148	2011	0	0	0	0	R	0
300148	2012	0	0	0	0	R	0
300149	2010	0	0	0	0	C1	0
300149	2011	0	0	0	0	C1	0
300149	2012	0	0	0	0	C1	0
300150	2010	0	0	14.923	1	I	23.938
300150	2011	0	0	14.923	1	I	23.938
300150	2012	0	0	14.923	1	I	23.938
300151	2010	0	0	10	1	C3	32
300151	2011	0	0	10	1	C3	32
300151	2012	0	0	10	1	C3	32
300152	2010	0	0	0	0	C3	0
300152	2011	0	0	0	0	C3	0
300152	2012	1	1	0	0	C3	0
300153	2010	0	0	0	0	C3	0
300153	2011	0	0	0	0	C3	0
300153	2012	0	0	0	0	C3	0
300154	2010	0	0	8	1	C3	12
300154	2011	0	0	8	1	C3	12
300154	2012	1	1	8	1	C3	12
300155	2011	0	0	7.41	1	C3	13
300155	2012	1	1	7.41	1	C3	13
300155	2013	0	0	7.41	1	C3	13
300156	2011	1	1	0	0	C3	0
300156	2012	3	1	0	0	C3	0
300156	2013	0	0	0	0	C3	0
300157	2011	1	1	11.87	1	B	23.7515
300157	2012	5	1	11.87	1	B	23.7515
300157	2013	2	1	11.87	1	B	23.7515
300158	2011	0	0	0	0	C2	0
300158	2012	0	0	0	0	C2	0
300158	2013	0	0	0	0	C2	0
300159	2011	0	0	0	0	C3	0
300159	2012	0	0	0	0	C3	0
300159	2013	0	0	0	0	C3	0
300160	2011	0	0	15	1	C3	36
300160	2012	0	0	15	1	C3	36
300160	2013	0	0	15	1	C3	36
300161	2011	2	1	36.41	1	C3	112.906
300161	2012	1	1	36.41	1	C3	112.906
300161	2013	0	0	36.41	1	C3	112.906
300162	2012	0	0	0	0	C3	0
300162	2013	0	0	0	0	C3	0
300163	2011	0	0	0	0	C4	0
300163	2012	0	0	0	0	C4	0
300163	2013	0	0	0	0	C4	0
300164	2011	0	0	20.51	1	B	16
300164	2012	0	0	20.51	1	B	16
300164	2013	1	1	20.51	1	B	16
300165	2011	0	0	10.81	1	C4	19
300165	2012	0	0	10.81	1	C4	19
300165	2013	1	1	10.81	1	C4	19
300166	2011	0	0	0	0	I	0
300166	2012	1	1	0	0	I	0
300166	2013	0	0	0	0	I	0
300167	2011	0	0	16.08	1	I	27.5224
300167	2012	0	0	16.08	1	I	27.5224
300167	2013	1	1	16.08	1	I	27.5224
300168	2011	0	0	16.97	1	I	56
300168	2012	0	0	16.97	1	I	56
300168	2013	1	1	16.97	1	I	56
300169	2011	0	0	17.833	1	C2	33
300169	2012	0	0	17.833	1	C2	33
300170	2011	0	0	0	0	I	0
300170	2012	2	1	0	0	I	0
300170	2013	0	0	0	0	I	0
300171	2011	0	0	2.5	1	C3	20
300171	2012	1	1	2.5	1	C3	20
300171	2013	0	0	2.5	1	C3	20
300172	2011	0	0	0	0	O	0
300172	2012	1	1	0	0	N	0
300172	2013	0	0	0	0	N	0
300173	2011	0	0	16	1	C3	20
300173	2012	0	0	16	1	C3	20
300173	2013	0	0	16	1	C3	20
300174	2011	1	1	5.88	1	C2	16
300174	2012	1	1	5.88	1	C2	16
300174	2013	0	0	5.88	1	C2	16
300175	2011	0	0	0	0	C1	0
300175	2012	0	0	0	0	C1	0
300175	2013	0	0	0	0	C1	0
300176	2011	0	0	0	0	C3	0
300176	2012	0	0	0	0	C3	0
300176	2013	0	0	0	0	C3	0
300177	2011	0	0	6.98	1	C3	22
300177	2012	0	0	6.98	1	C3	22
300177	2013	1	1	6.98	1	C3	22
300178	2011	0	0	18.62	1	L	21.4984
300178	2012	1	1	18.62	1	L	21.4984
300178	2013	0	0	18.62	1	L	21.4984
300179	2011	0	0	0	0	C3	0
300179	2012	0	0	0	0	C3	0
300179	2013	1	1	0	0	C3	0
300180	2011	0	0	0	0	C2	0
300180	2012	0	0	0	0	C2	0
300181	2011	0	0	0	0	C2	0
300181	2012	0	0	0	0	C2	0
300181	2013	0	0	0	0	C2	0
300182	2011	0	0	0	0	I	0
300182	2012	4	1	0	0	I	0
300182	2013	2	1	0	0	I	0
300183	2011	0	0	15	1	I	14
300183	2012	0	0	15	1	I	14
300183	2013	0	0	15	1	I	14
300184	2011	0	0	22.6	1	I	25.8761
300184	2012	0	0	22.6	1	F	25.8761
300184	2013	0	0	22.6	1	F	25.8761
300185	2011	0	0	20	1	C3	92
300185	2012	0	0	20	1	C3	92
300185	2013	2	1	20	1	C3	92
300186	2011	0	0	0	0	A	0
300186	2012	0	0	0	0	C2	0
300186	2013	1	1	0	0	C2	0
300187	2011	0	0	0	0	O	0
300187	2012	1	1	0	0	N	0
300187	2013	0	0	0	0	N	0
300188	2011	0	0	0	0	I	0
300188	2012	0	0	0	0	I	0
300188	2013	1	1	0	0	I	0
300189	2011	0	0	25.82	1	A	46.3455
300189	2012	0	0	25.82	1	A	46.3455
300189	2013	0	0	25.82	1	A	46.3455
300190	2011	0	0	20.93	1	N	21.6565
300190	2012	0	0	20.93	1	N	21.6565
300190	2013	2	1	20.93	1	N	21.6565
300191	2011	0	0	0	0	B	0
300191	2012	0	0	0	0	B	0
300191	2013	0	0	0	0	B	0
300192	2011	0	0	9.09	1	C2	15
300192	2012	0	0	9.09	1	C2	15
300192	2013	0	0	9.09	1	C2	15
300193	2011	0	0	25.23	1	C3	15
300193	2012	0	0	25.23	1	C3	15
300193	2013	0	0	25.23	1	C3	15
300194	2011	1	1	0	0	C2	0
300194	2012	1	1	0	0	C2	0
300194	2013	0	0	0	0	C2	0
300195	2011	0	0	2	1	C3	15
300195	2012	0	0	2	1	C3	15
300195	2013	0	0	2	1	C3	15
300196	2011	0	0	20	1	C3	30
300196	2012	1	1	20	1	C3	30
300196	2013	0	0	20	1	C3	30
300197	2011	0	0	10.52	1	E	16.5
300197	2012	0	0	10.52	1	E	16.5
300197	2013	0	0	10.52	1	E	16.5
300198	2011	0	0	5.797	1	C2	19
300198	2012	0	0	5.797	1	C2	19
300198	2013	1	1	5.797	1	C2	19
300199	2011	0	0	23.873	1	C2	37
300199	2012	0	0	23.873	1	C2	37
300199	2013	0	0	23.873	1	C2	37
300200	2011	0	0	16.6778	1	C2	52
300200	2012	0	0	16.6778	1	C2	52
300200	2013	0	0	16.6778	1	C2	52
300201	2011	0	0	11.66	1	C3	19
300201	2012	2	1	11.66	1	C3	19
300201	2013	0	0	11.66	1	C3	19
300202	2011	1	1	0	0	C3	0
300202	2012	0	0	0	0	C3	0
300202	2013	1	1	0	0	C3	0
300203	2011	1	1	13.22	1	C4	20.0704
300203	2012	1	1	13.22	1	C4	20.0704
300203	2013	1	1	13.22	1	C4	20.0704
300204	2011	0	0	0	0	C2	0
300204	2012	1	1	0	0	C2	0
300204	2013	0	0	0	0	C2	0
300205	2011	2	1	24.9	1	C3	82
300205	2012	0	0	24.9	1	C3	82
300205	2013	1	1	24.9	1	C3	82
300206	2011	0	0	12.84	1	C3	16
300206	2012	1	1	12.84	1	C3	16
300206	2013	0	0	12.84	1	C3	16
300207	2011	0	0	3	1	C3	33
300207	2012	0	0	3	1	C3	33
300207	2013	0	0	3	1	C3	33
300208	2011	0	0	2.85	1	C3	39
300208	2012	0	0	2.85	1	C3	39
300208	2013	1	1	2.85	1	C3	39
300209	2011	1	1	0	0	I	0
300209	2012	1	1	0	0	I	0
300209	2013	0	0	0	0	I	0
300210	2011	0	0	0	0	C3	0
300210	2012	1	1	0	0	C3	0
300210	2013	0	0	0	0	C3	0
300211	2011	0	0	4.95	1	C3	42
300211	2012	0	0	4.95	1	C3	42
300211	2013	0	0	4.95	1	C3	42
300212	2011	0	0	0	0	I	0
300212	2012	0	0	0	0	I	0
300212	2013	0	0	0	0	I	0
300213	2011	0	0	0	0	C3	0
300213	2012	1	1	0	0	C3	0
300213	2013	1	1	0	0	C3	0
300214	2011	0	0	0	0	C2	0
300214	2012	2	1	0	0	C2	0
300214	2013	0	0	0	0	C2	0
300215	2011	0	0	0	0	M	0
300215	2012	0	0	0	0	M	0
300215	2013	1	1	0	0	M	0
300216	2011	0	0	0	0	C3	0
300216	2012	1	1	0	0	C3	0
300216	2013	0	0	0	0	C3	0
300217	2011	0	0	0	0	C3	0
300217	2012	0	0	0	0	C3	0
300217	2013	1	1	0	0	C3	0
300218	2011	0	0	0	0	C2	0
300218	2012	0	0	0	0	C2	0
300218	2013	0	0	0	0	C2	0
300219	2011	0	0	6.9	1	C3	14
300219	2012	0	0	6.9	1	C3	14
300219	2013	1	1	6.9	1	C3	14
300220	2011	0	0	0	0	C3	0
300220	2012	0	0	0	0	C3	0
300220	2013	0	0	0	0	C3	0
300221	2011	1	1	0	0	C2	0
300221	2012	0	0	0	0	C2	0
300221	2013	0	0	0	0	C2	0
300222	2011	0	0	0	0	C3	0
300222	2012	1	1	0	0	C3	0
300222	2013	0	0	0	0	C3	0
300223	2011	0	0	17.99	1	C3	42
300223	2012	0	0	17.99	1	C3	42
300223	2013	0	0	17.99	1	C3	42
300224	2011	0	0	0	0	C3	0
300224	2012	0	0	0	0	C3	0
300224	2013	0	0	0	0	C3	0
300225	2011	0	0	0	0	C2	0
300225	2012	0	0	0	0	C2	0
300225	2013	0	0	0	0	C2	0
300226	2011	0	0	0	0	I	0
300226	2012	0	0	0	0	I	0
300226	2013	1	1	0	0	I	0
300227	2012	1	1	0	0	C3	0
300227	2013	0	0	0	0	C3	0
300228	2011	1	1	0	0	C3	0
300228	2012	0	0	0	0	C3	0
300228	2013	0	0	0	0	C3	0
300229	2011	0	0	0	0	I	0
300229	2012	0	0	0	0	I	0
300229	2013	0	0	0	0	I	0
300230	2011	0	0	0	0	C2	0
300230	2012	0	0	0	0	C2	0
300230	2013	0	0	0	0	C2	0
300231	2011	0	0	0	0	I	0
300231	2012	1	1	0	0	I	0
300231	2013	0	0	0	0	I	0
300232	2011	0	0	13.38	1	C3	15
300232	2012	1	1	13.38	1	C3	15
300232	2013	0	0	13.38	1	C3	15
300233	2011	0	0	0	0	C2	0
300233	2012	0	0	0	0	C2	0
300233	2013	0	0	0	0	C2	0
300234	2011	0	0	7.4	1	C3	13
300234	2012	0	0	7.4	1	C3	13
300234	2013	1	1	7.4	1	C3	13
300235	2011	0	0	10	1	I	10
300235	2012	0	0	10	1	I	10
300235	2013	0	0	10	1	I	10
300236	2011	0	0	0	0	C2	0
300236	2012	0	0	0	0	C2	0
300236	2013	1	1	0	0	C2	0
300237	2011	0	0	0	0	C2	0
300237	2012	0	0	0	0	C2	0
300237	2013	0	0	0	0	C3	0
300238	2011	0	0	23.97	1	C3	26
300238	2012	0	0	23.97	1	C3	26
300238	2013	0	0	23.97	1	C3	26
300239	2011	0	0	0	0	C2	0
300239	2012	0	0	0	0	C2	0
300239	2013	0	0	0	0	C2	0
300240	2011	1	1	5	1	G	39
300240	2012	0	0	5	1	G	39
300240	2013	1	1	5	1	G	39
300241	2011	0	0	0	0	C3	0
300241	2012	0	0	0	0	C3	0
300241	2013	0	0	0	0	C3	0
300242	2011	0	0	0	0	C3	0
300243	2011	0	0	0	0	C2	0
300243	2013	0	0	0	0	C2	0
300244	2011	0	0	28.2	1	Q	23
300244	2012	0	0	28.2	1	Q	23
300244	2013	0	0	28.2	1	Q	23
300245	2011	0	0	0	0	I	0
300245	2012	1	1	0	0	I	0
300245	2013	0	0	0	0	I	0
300246	2011	0	0	0	0	C3	0
300246	2012	0	0	0	0	C3	0
300246	2013	2	1	0	0	C3	0
300247	2011	0	0	21.93	1	C3	33.6156
300247	2012	1	1	21.93	1	C3	33.6156
300247	2013	0	0	21.93	1	C3	33.6156
300248	2011	0	0	10	1	I	16
300248	2012	0	0	10	1	I	16
300248	2013	0	0	10	1	I	16
300249	2011	1	1	17.01	1	C3	42
300249	2012	2	1	17.01	1	C3	42
300249	2013	2	1	17.01	1	C3	42
300250	2011	1	1	0	0	C3	0
300250	2012	0	0	0	0	C3	0
300250	2013	2	1	0	0	C3	0
300251	2011	0	0	0	0	R	0
300251	2012	0	0	0	0	R	0
300251	2013	1	1	0	0	R	0
300252	2011	0	0	0	0	C3	0
300252	2012	1	1	0	0	C3	0
300252	2013	0	0	0	0	C3	0
300253	2011	0	0	0	0	I	0
300253	2012	0	0	0	0	I	0
300253	2013	0	0	0	0	I	0
300254	2011	0	0	0	0	C2	0
300254	2012	1	1	0	0	C2	0
300254	2013	2	1	0	0	C2	0
300255	2011	0	0	18.98	1	C2	21
300255	2012	1	1	18.98	1	C2	21
300255	2013	0	0	18.98	1	C2	21
300256	2011	0	0	34.39	1	C3	20
300256	2012	0	0	34.39	1	C3	20
300256	2013	1	1	34.39	1	C3	20
300257	2011	0	0	5.6	1	C3	23.9857
300257	2012	0	0	5.6	1	C3	23.9857
300257	2013	0	0	5.6	1	C3	23.9857
300258	2011	0	0	10	1	C3	21
300258	2012	1	1	10	1	C3	21
300258	2013	1	1	10	1	C3	21
300259	2011	0	0	8.25	1	C4	16
300259	2012	1	1	8.25	1	C4	16
300259	2013	0	0	8.25	1	C4	16
300260	2011	0	0	0	0	C3	0
300260	2012	1	1	0	0	C3	0
300261	2011	0	0	0	0	C2	0
300261	2012	1	1	0	0	C2	0
300261	2013	0	0	0	0	C2	0
[truncated: 268 more rows]
